# Supplementary material for: Age and Sex Differences in Carotid Intima-Media Thickness: A Systematic Review and Meta-Analysis
Source: Life (Basel). 2024 Nov 27;14(12):1557. doi: 10.3390/life14121557 (PMC11678405; doi:10.3390/life14121557)
Supplement: Supplementary file 1 [file life-14-01557-s001.zip]

Archive with 1 entries (1 files):
- life-3217667-supplementary.pdf
